# Supplementary material for: The REASON score: an epigenetic and clinicopathologic score to predict risk of poor survival in patients with early stage oral squamous cell carcinoma
Source: Biomark Res. 2021 Jun 5;9:42. doi: 10.1186/s40364-021-00292-x (PMC8178935; doi:10.1186/s40364-021-00292-x)
Supplement: Supplementary file 1 — Additional file 1: Table S1. Functional network analysis (GO). Differentially methylated pathways (adjusted p-value< 0.05) based on GO annotations are shown. Differentially methylated pathways were evaluated based on Biological Process (BP), Molecular Function (MF), and Cellular Compartment (CC) ontologies. Pathways that include any of the 12 differentially methylated genes included in the prognostic panel are identified. [file 40364_2021_292_MOESM1_ESM.xls]

## Sheet: Suppl Table 1 GO
	Supplemental Table 1. Functional Network Analysis (Gene Ontology)
	Gene Ontology ID	Description	pUNADJUSTED-value	pBONFERRONI-value	q-value	Ont	Top 12 Genes
	GO:0061564	axon development	5.12615e-19	3.0962e-15	2.47404e-15	BP
	GO:0007409	axonogenesis	1.34963e-18	8.15177e-15	3.25687e-15	BP
	GO:0097485	neuron projection guidance	4.67597e-18	2.82428e-14	7.52256e-15	BP
	GO:0007411	axon guidance	8.98804e-18	5.42877e-14	1.08448e-14	BP
	GO:0099177	regulation of trans-synaptic signaling	4.56303e-16	2.75607e-12	4.40453e-13	BP	RNF216
	GO:0030900	forebrain development	7.66675e-16	4.63072e-12	5.31936e-13	BP	MCPH1
	GO:0050804	modulation of chemical synaptic transmission	7.71511e-16	4.65993e-12	5.31936e-13	BP	RNF216
	GO:0043062	extracellular structure organization	1.76095e-15	1.06362e-11	1.06237e-12	BP
	GO:0030198	extracellular matrix organization	3.07365e-15	1.85649e-11	1.64827e-12	BP
	GO:0034329	cell junction assembly	9.44029e-15	5.70194e-11	4.55618e-12	BP
	GO:0045165	cell fate commitment	6.87411e-14	4.15196e-10	3.01606e-11	BP	SOX8
	GO:0034765	regulation of ion transmembrane transport	1.2553e-13	7.58202e-10	5.04873e-11	BP	CACNA1H
	GO:0042391	regulation of membrane potential	3.83728e-13	2.31772e-09	1.42461e-10	BP	CACNA1H
	GO:0050808	synapse organization	1.48192e-12	8.95079e-09	5.10872e-10	BP
	GO:0048562	embryonic organ morphogenesis	2.40775e-12	1.45428e-08	7.74703e-10	BP
	GO:0048663	neuron fate commitment	5.31064e-12	3.20763e-08	1.60193e-09	BP
	GO:0021537	telencephalon development	1.8174e-11	1.09771e-07	5.15962e-09	BP	MCPH1
	GO:0019932	second-messenger-mediated signaling	4.3508e-11	2.62789e-07	1.15653e-08	BP
	GO:0007215	glutamate receptor signaling pathway	4.55296e-11	2.74998e-07	1.15653e-08	BP
	GO:0010975	regulation of neuron projection development	6.7129e-11	4.05459e-07	1.61993e-08	BP
	GO:0021953	central nervous system neuron differentiation	1.33344e-10	8.054e-07	3.06458e-08	BP
	GO:0043583	ear development	1.67268e-10	1.0103e-06	3.6695e-08	BP
	GO:0001501	skeletal system development	2.22079e-10	1.34136e-06	4.56143e-08	BP	MCPH1
	GO:0048839	inner ear development	2.26828e-10	1.37004e-06	4.56143e-08	BP
	GO:0007626	locomotory behavior	2.52898e-10	1.5275e-06	4.88226e-08	BP
	GO:0048568	embryonic organ development	4.61769e-10	2.78908e-06	8.5717e-08	BP
	GO:0007416	synapse assembly	4.87235e-10	2.9429e-06	8.70944e-08	BP
	GO:0015672	monovalent inorganic cation transport	5.30001e-10	3.20121e-06	9.13554e-08	BP
	GO:1904062	regulation of cation transmembrane transport	9.21458e-10	5.56561e-06	1.53353e-07	BP
	GO:0031346	positive regulation of cell projection organization	1.08128e-09	6.53094e-06	1.73953e-07	BP
	GO:0090596	sensory organ morphogenesis	1.69951e-09	1.02651e-05	2.64593e-07	BP	SOX8
	GO:0006836	neurotransmitter transport	3.06175e-09	1.8493e-05	4.6178e-07	BP
	GO:0051962	positive regulation of nervous system development	4.39837e-09	2.65662e-05	6.43271e-07	BP	SOX8
	GO:0006816	calcium ion transport	6.05106e-09	3.65484e-05	8.58951e-07	BP	CACNA1H, MYLK, TRPA1
	GO:0010959	regulation of metal ion transport	6.61283e-09	3.99415e-05	8.86544e-07	BP	MYLK
	GO:0048880	sensory system development	6.61283e-09	3.99415e-05	8.86544e-07	BP	SOX8
	GO:0050954	sensory perception of mechanical stimulus	6.95614e-09	4.20151e-05	9.07366e-07	BP	TRPA1
	GO:0060485	mesenchyme development	8.91852e-09	5.38679e-05	1.13273e-06	BP	SOX8
	GO:0045666	positive regulation of neuron differentiation	9.80638e-09	5.92305e-05	1.21356e-06	BP
	GO:0042472	inner ear morphogenesis	1.03714e-08	6.26434e-05	1.23537e-06	BP
	GO:0048736	appendage development	1.12248e-08	6.77978e-05	1.23537e-06	BP
	GO:0060173	limb development	1.12248e-08	6.77978e-05	1.23537e-06	BP
	GO:0007269	neurotransmitter secretion	1.12625e-08	6.80254e-05	1.23537e-06	BP
	GO:0099643	signal release from synapse	1.12625e-08	6.80254e-05	1.23537e-06	BP
	GO:0048705	skeletal system morphogenesis	1.21388e-08	7.33181e-05	1.3019e-06	BP
	GO:0022898	regulation of transmembrane transporter activity	1.42099e-08	8.58278e-05	1.4909e-06	BP
	GO:0150063	visual system development	1.48349e-08	8.96026e-05	1.52336e-06	BP	SOX8
	GO:0050769	positive regulation of neurogenesis	1.54696e-08	9.34365e-05	1.53615e-06	BP	SOX8
	GO:0006813	potassium ion transport	1.55961e-08	9.42002e-05	1.53615e-06	BP
	GO:0061448	connective tissue development	2.15887e-08	0.000130395	2.05941e-06	BP	SOX8
	GO:0002062	chondrocyte differentiation	2.17619e-08	0.000131442	2.05941e-06	BP
	GO:0060537	muscle tissue development	2.22036e-08	0.00013411	2.0608e-06	BP	MYLK, SOX8
	GO:0050890	cognition	2.37112e-08	0.000143215	2.1592e-06	BP
	GO:0021543	pallium development	2.48244e-08	0.000149939	2.21871e-06	BP	MCPH1
	GO:0070588	calcium ion transmembrane transport	2.77937e-08	0.000167874	2.38535e-06	BP	CACNA1H, TRPA1
	GO:0051216	cartilage development	2.81694e-08	0.000170143	2.38535e-06	BP
	GO:0048167	regulation of synaptic plasticity	2.81716e-08	0.000170157	2.38535e-06	BP
	GO:0010720	positive regulation of cell development	2.97892e-08	0.000179926	2.47883e-06	BP	SOX8
	GO:0071805	potassium ion transmembrane transport	3.10416e-08	0.000187491	2.53927e-06	BP
	GO:0032412	regulation of ion transmembrane transporter activity	3.25205e-08	0.000196424	2.6159e-06	BP
	GO:0001505	regulation of neurotransmitter levels	3.50919e-08	0.000211955	2.77647e-06	BP
	GO:0001654	eye development	4.11088e-08	0.000248297	3.20007e-06	BP	SOX8
	GO:0051966	regulation of synaptic transmission, glutamatergic	4.64762e-08	0.000280716	3.56046e-06	BP
	GO:0098742	cell-cell adhesion via plasma-membrane adhesion molecules	4.91559e-08	0.000296902	3.70082e-06	BP
	GO:0031589	cell-substrate adhesion	4.98421e-08	0.000301046	3.70082e-06	BP
	GO:0032409	regulation of transporter activity	5.17804e-08	0.000312753	3.78649e-06	BP
	GO:0035249	synaptic transmission, glutamatergic	6.89554e-08	0.00041649	4.90094e-06	BP
	GO:0010817	regulation of hormone levels	6.9905e-08	0.000422226	4.90094e-06	BP	CACNA1H, SOX8
	GO:0007605	sensory perception of sound	7.00668e-08	0.000423204	4.90094e-06	BP
	GO:0014706	striated muscle tissue development	8.06727e-08	0.000487263	5.56217e-06	BP	MYLK, SOX8
	GO:0072511	divalent inorganic cation transport	8.78492e-08	0.000530609	5.97166e-06	BP	CACNA1H, MYLK, TRPA1
	GO:0007611	learning or memory	1.09745e-07	0.000662859	7.35644e-06	BP
	GO:0019935	cyclic-nucleotide-mediated signaling	1.23327e-07	0.000744896	8.14256e-06	BP
	GO:0050806	positive regulation of synaptic transmission	1.24886e-07	0.000754314	8.14256e-06	BP
	GO:0007156	homophilic cell adhesion via plasma membrane adhesion molecules	1.26534e-07	0.000764264	8.14256e-06	BP
	GO:0051899	membrane depolarization	1.54809e-07	0.000935044	9.69704e-06	BP	CACNA1H
	GO:0048762	mesenchymal cell differentiation	1.5762e-07	0.000952026	9.69704e-06	BP	SOX8
	GO:0035107	appendage morphogenesis	1.58727e-07	0.000958711	9.69704e-06	BP
	GO:0035108	limb morphogenesis	1.58727e-07	0.000958711	9.69704e-06	BP
	GO:0007389	pattern specification process	1.6851e-07	0.0010178	1.0166e-05	BP
	GO:0070838	divalent metal ion transport	1.79315e-07	0.00108306	1.06843e-05	BP	CACNA1H, MYLK, TRPA1
	GO:0042471	ear morphogenesis	2.20357e-07	0.00133096	1.29697e-05	BP
	GO:0010769	regulation of cell morphogenesis involved in differentiation	2.30207e-07	0.00139045	1.33861e-05	BP
	GO:0048706	embryonic skeletal system development	2.53687e-07	0.00153227	1.45759e-05	BP
	GO:0001763	morphogenesis of a branching structure	2.66292e-07	0.00160841	1.51201e-05	BP	SOX8
	GO:0050905	neuromuscular process	2.78872e-07	0.00168439	1.56503e-05	BP
	GO:0060562	epithelial tube morphogenesis	2.86006e-07	0.00172748	1.58662e-05	BP	SOX8
	GO:0048732	gland development	3.44591e-07	0.00208133	1.88989e-05	BP
	GO:0022604	regulation of cell morphogenesis	3.71873e-07	0.00224611	2.0166e-05	BP
	GO:0035637	multicellular organismal signaling	3.82385e-07	0.00230961	2.05057e-05	BP	CACNA1H
	GO:0001508	action potential	4.32062e-07	0.00260965	2.2915e-05	BP	CACNA1H
	GO:0007188	adenylate cyclase-modulating G protein-coupled receptor signaling pathway	4.70149e-07	0.0028397	2.4664e-05	BP
	GO:0051480	regulation of cytosolic calcium ion concentration	7.13624e-07	0.00431029	3.70342e-05	BP	TRPA1
	GO:1900449	regulation of glutamate receptor signaling pathway	7.72479e-07	0.00466577	3.91228e-05	BP
	GO:0060291	long-term synaptic potentiation	7.84159e-07	0.00473632	3.91228e-05	BP
	GO:0021510	spinal cord development	7.94408e-07	0.00479823	3.91228e-05	BP
	GO:0003007	heart morphogenesis	8.00127e-07	0.00483277	3.91228e-05	BP	MYLK
	GO:0007044	cell-substrate junction assembly	8.02509e-07	0.00484715	3.91228e-05	BP
	GO:0150115	cell-substrate junction organization	8.02509e-07	0.00484715	3.91228e-05	BP
	GO:0001764	neuron migration	8.37967e-07	0.00506132	4.04429e-05	BP
	GO:0055074	calcium ion homeostasis	8.6749e-07	0.00523964	4.14533e-05	BP	TRPA1
	GO:0008015	blood circulation	8.81255e-07	0.00532278	4.16982e-05	BP	CACNA1H, MYLK
	GO:0019933	cAMP-mediated signaling	1.13911e-06	0.00688023	5.33758e-05	BP
	GO:0048665	neuron fate specification	1.19088e-06	0.00719291	5.524e-05	BP
	GO:0006874	cellular calcium ion homeostasis	1.20179e-06	0.00725879	5.524e-05	BP	TRPA1
	GO:0035265	organ growth	1.2275e-06	0.0074141	5.58896e-05	BP
	GO:0007517	muscle organ development	1.28032e-06	0.00773314	5.77499e-05	BP	CACNA1H, MYLK, SOX8
	GO:0003205	cardiac chamber development	1.35966e-06	0.00821232	6.07604e-05	BP
	GO:0007266	Rho protein signal transduction	1.50896e-06	0.00911415	6.62067e-05	BP
	GO:0061138	morphogenesis of a branching epithelium	1.50896e-06	0.00911415	6.62067e-05	BP	SOX8
	GO:0070509	calcium ion import	1.54525e-06	0.0093333	6.71879e-05	BP	CACNA1H
	GO:1903115	regulation of actin filament-based movement	1.56305e-06	0.00944082	6.73551e-05	BP	MYLK
	GO:1903522	regulation of blood circulation	1.59561e-06	0.00963749	6.81498e-05	BP	CACNA1H
	GO:0003170	heart valve development	1.62717e-06	0.00982812	6.88881e-05	BP
	GO:0010976	positive regulation of neuron projection development	1.65593e-06	0.0100018	6.9496e-05	BP
	GO:0043010	camera-type eye development	1.71433e-06	0.0103546	7.13269e-05	BP	SOX8
	GO:0001755	neural crest cell migration	1.96348e-06	0.0118594	8.05284e-05	BP	SOX8
	GO:0060078	regulation of postsynaptic membrane potential	1.96886e-06	0.0118919	8.05284e-05	BP
	GO:2000826	regulation of heart morphogenesis	2.03321e-06	0.0122806	8.24616e-05	BP
	GO:2001257	regulation of cation channel activity	2.06571e-06	0.0124769	8.30814e-05	BP
	GO:0030326	embryonic limb morphogenesis	2.37544e-06	0.0143477	9.39723e-05	BP
	GO:0035113	embryonic appendage morphogenesis	2.37544e-06	0.0143477	9.39723e-05	BP
	GO:0043524	negative regulation of neuron apoptotic process	2.44706e-06	0.0147803	9.60187e-05	BP
	GO:0048048	embryonic eye morphogenesis	2.53936e-06	0.0153377	9.88366e-05	BP
	GO:0042551	neuron maturation	2.60939e-06	0.0157607	0.00010075	BP
	GO:0007187	G protein-coupled receptor signaling pathway, coupled to cyclic nucleotide second messenger	2.66974e-06	0.0161252	0.000102262	BP
	GO:0060350	endochondral bone morphogenesis	2.73584e-06	0.0165245	0.000103969	BP
	GO:0048704	embryonic skeletal system morphogenesis	2.80112e-06	0.0169187	0.000105496	BP
	GO:0003012	muscle system process	2.81975e-06	0.0170313	0.000105496	BP	CACNA1H, MYLK
	GO:0048588	developmental cell growth	2.85093e-06	0.0172196	0.000105842	BP
	GO:0003015	heart process	2.87946e-06	0.0173919	0.000106085	BP	CACNA1H, MYLK
	GO:0001503	ossification	3.10782e-06	0.0187712	0.000113631	BP	SOX8
	GO:0021536	diencephalon development	3.36581e-06	0.0203295	0.000122139	BP
	GO:0007160	cell-matrix adhesion	3.47411e-06	0.0209837	0.000125128	BP
	GO:0060349	bone morphogenesis	3.97622e-06	0.0240164	0.000142152	BP
	GO:0090102	cochlea development	4.07275e-06	0.0245994	0.000144532	BP
	GO:0030534	adult behavior	4.133e-06	0.0249633	0.0001456	BP
	GO:0072507	divalent inorganic cation homeostasis	4.42014e-06	0.0266977	0.000154587	BP	TRPA1
	GO:0048871	multicellular organismal homeostasis	4.45746e-06	0.026923	0.00015477	BP
	GO:0021987	cerebral cortex development	4.61369e-06	0.0278667	0.000158495	BP	MCPH1
	GO:0048638	regulation of developmental growth	4.63041e-06	0.0279677	0.000158495	BP
	GO:0003002	regionalization	4.84296e-06	0.0292515	0.000164603	BP
	GO:0060560	developmental growth involved in morphogenesis	4.98626e-06	0.030117	0.000168288	BP
	GO:0050768	negative regulation of neurogenesis	5.2667e-06	0.0318109	0.000176519	BP	SOX8
	GO:0003279	cardiac septum development	5.33601e-06	0.0322295	0.000177609	BP
	GO:0008016	regulation of heart contraction	5.54715e-06	0.0335048	0.000183372	BP	CACNA1H
	GO:0003197	endocardial cushion development	5.76365e-06	0.0348125	0.000187954	BP
	GO:0048483	autonomic nervous system development	5.76365e-06	0.0348125	0.000187954	BP	SOX8
	GO:0051961	negative regulation of nervous system development	5.99797e-06	0.0362277	0.000194282	BP	SOX8
	GO:0021761	limbic system development	6.62083e-06	0.0399898	0.000213028	BP
	GO:0099173	postsynapse organization	6.66913e-06	0.0402816	0.000213161	BP
	GO:0099084	postsynaptic specialization organization	6.77384e-06	0.040914	0.000215084	BP
	GO:0051924	regulation of calcium ion transport	6.93747e-06	0.0419023	0.000218839	BP	MYLK
	GO:0035023	regulation of Rho protein signal transduction	7.09626e-06	0.0428614	0.000222395	BP
	GO:1901888	regulation of cell junction assembly	7.2314e-06	0.0436777	0.000224225	BP
	GO:0021515	cell differentiation in spinal cord	7.26138e-06	0.0438587	0.000224225	BP
	GO:0060047	heart contraction	7.29403e-06	0.0440559	0.000224225	BP	CACNA1H, MYLK
	GO:0071695	anatomical structure maturation	7.34642e-06	0.0443724	0.000224406	BP	SOX8
	GO:0097060	synaptic membrane	2.04939e-18	1.42638e-15	1.13256e-15	CC
	GO:1902495	transmembrane transporter complex	2.28877e-17	1.59298e-14	6.32423e-15	CC	ABCA2, CACNA1H
	GO:0034702	ion channel complex	8.747e-17	6.08791e-14	1.44203e-14	CC	CACNA1H
	GO:0045211	postsynaptic membrane	1.24353e-16	8.65499e-14	1.44203e-14	CC
	GO:1990351	transporter complex	1.30469e-16	9.08066e-14	1.44203e-14	CC	ABCA2, CACNA1H
	GO:0034703	cation channel complex	4.44105e-16	3.09097e-13	4.09044e-14	CC	CACNA1H
	GO:0043235	receptor complex	7.46172e-16	5.19336e-13	5.89083e-14	CC
	GO:0098793	presynapse	2.37879e-14	1.65564e-11	1.64324e-12	CC
	GO:0098984	neuron to neuron synapse	1.21738e-12	8.47294e-10	7.47512e-11	CC
	GO:0032279	asymmetric synapse	1.3869e-11	9.65284e-09	7.66446e-10	CC
	GO:0014069	postsynaptic density	2.86928e-11	1.99702e-08	1.44151e-09	CC
	GO:0043025	neuronal cell body	3.50437e-11	2.43904e-08	1.61386e-09	CC
	GO:0099572	postsynaptic specialization	5.15389e-11	3.58711e-08	2.19092e-09	CC
	GO:0098978	glutamatergic synapse	1.57993e-10	1.09963e-07	6.23658e-09	CC	RNF216
	GO:0099240	intrinsic component of synaptic membrane	4.6741e-10	3.25317e-07	1.72204e-08	CC
	GO:0062023	collagen-containing extracellular matrix	1.53534e-09	1.0686e-06	5.303e-08	CC
	GO:0099699	integral component of synaptic membrane	2.03927e-09	1.41933e-06	6.62921e-08	CC
	GO:0042734	presynaptic membrane	2.38722e-09	1.6615e-06	7.32917e-08	CC
	GO:0031012	extracellular matrix	3.34484e-09	2.32801e-06	9.72877e-08	CC
	GO:0099055	integral component of postsynaptic membrane	1.35078e-08	9.40141e-06	3.73241e-07	CC
	GO:0031253	cell projection membrane	1.60718e-08	1.1186e-05	4.07068e-07	CC
	GO:0034705	potassium channel complex	1.67333e-08	1.16464e-05	4.07068e-07	CC
	GO:0031252	cell leading edge	1.69418e-08	1.17915e-05	4.07068e-07	CC	MYLK
	GO:0098936	intrinsic component of postsynaptic membrane	4.95713e-08	3.45016e-05	1.14144e-06	CC
	GO:0008076	voltage-gated potassium channel complex	7.48189e-08	5.20739e-05	1.65389e-06	CC
	GO:0098878	neurotransmitter receptor complex	9.51302e-08	6.62106e-05	2.022e-06	CC
	GO:0031256	leading edge membrane	1.04634e-07	7.28256e-05	2.14164e-06	CC
	GO:0150034	distal axon	1.51804e-07	0.000105655	2.99613e-06	CC
	GO:0045177	apical part of cell	2.03542e-07	0.000141665	3.87876e-06	CC
	GO:0044304	main axon	4.31205e-07	0.000300119	7.94325e-06	CC
	GO:0098802	plasma membrane signaling receptor complex	5.01427e-07	0.000348993	8.71697e-06	CC
	GO:0008328	ionotropic glutamate receptor complex	5.04754e-07	0.000351309	8.71697e-06	CC
	GO:0098982	GABA-ergic synapse	5.20649e-07	0.000362372	8.719e-06	CC
	GO:0060076	excitatory synapse	6.63759e-07	0.000461976	1.07886e-05	CC
	GO:0005604	basement membrane	9.65165e-07	0.000671755	1.52394e-05	CC
	GO:0098889	intrinsic component of presynaptic membrane	1.1606e-06	0.000807774	1.78162e-05	CC
	GO:0016324	apical plasma membrane	1.47759e-06	0.0010284	2.20692e-05	CC
	GO:0015629	actin cytoskeleton	1.9183e-06	0.00133514	2.78977e-05	CC	MYLK
	GO:0070382	exocytic vesicle	2.60905e-06	0.0018159	3.69703e-05	CC
	GO:0016323	basolateral plasma membrane	3.04906e-06	0.00212214	4.21251e-05	CC
	GO:0099634	postsynaptic specialization membrane	4.04452e-06	0.00281499	5.32743e-05	CC
	GO:0044306	neuron projection terminus	4.04884e-06	0.002818	5.32743e-05	CC
	GO:0005911	cell-cell junction	4.29551e-06	0.00298967	5.52054e-05	CC
	GO:0005581	collagen trimer	8.0179e-06	0.00558046	0.000100255	CC
	GO:0099056	integral component of presynaptic membrane	8.16363e-06	0.00568189	0.000100255	CC
	GO:0030018	Z disc	1.1575e-05	0.00805623	0.000139059	CC
	GO:0098839	postsynaptic density membrane	1.24956e-05	0.00869692	0.000146924	CC
	GO:0030673	axolemma	1.42425e-05	0.00991279	0.000163976	CC
	GO:0005891	voltage-gated calcium channel complex	1.75149e-05	0.0121904	0.000197536	CC	CACNA1H
	GO:0098685	Schaffer collateral - CA1 synapse	1.84068e-05	0.0128111	0.000203444	CC	RNF216
	GO:0043679	axon terminus	2.23574e-05	0.0155608	0.000237748	CC
	GO:0044853	plasma membrane raft	2.2371e-05	0.0155702	0.000237748	CC
	GO:0043197	dendritic spine	2.43702e-05	0.0169617	0.000254109	CC
	GO:0017146	NMDA selective glutamate receptor complex	2.89215e-05	0.0201294	0.000294747	CC
	GO:0099060	integral component of postsynaptic specialization membrane	2.93343e-05	0.0204167	0.000294747	CC
	GO:0044309	neuron spine	3.17676e-05	0.0221103	0.000313497	CC
	GO:0043198	dendritic shaft	3.30582e-05	0.0230085	0.000320509	CC
	GO:0098857	membrane microdomain	3.61661e-05	0.0251716	0.000344596	CC
	GO:0008021	synaptic vesicle	4.12196e-05	0.0286889	0.000386089	CC
	GO:0098948	intrinsic component of postsynaptic specialization membrane	4.39114e-05	0.0305623	0.000404447	CC
	GO:0045121	membrane raft	5.09952e-05	0.0354926	0.000459325	CC
	GO:0098589	membrane region	5.15319e-05	0.0358662	0.000459325	CC
	GO:0043194	axon initial segment	5.82685e-05	0.0405549	0.000507463	CC
	GO:0005938	cell cortex	5.8769e-05	0.0409032	0.000507463	CC
	GO:0031674	I band	6.78154e-05	0.0471995	0.000576568	CC
	GO:0005216	ion channel activity	1.53527e-15	1.64735e-12	1.41407e-12	MF	TRPA1, CACNA1H
	GO:0005261	cation channel activity	3.6652e-15	3.93276e-12	1.68792e-12	MF	TRPA1, CACNA1H
	GO:0046873	metal ion transmembrane transporter activity	3.12927e-14	3.3577e-11	9.36024e-12	MF	TRPA1, CACNA1H
	GO:0022836	gated channel activity	4.06502e-14	4.36176e-11	9.36024e-12	MF	TRPA1, CACNA1H
	GO:0015267	channel activity	2.27843e-13	2.44475e-10	4.19711e-11	MF	TRPA1, CACNA1H
	GO:0022803	passive transmembrane transporter activity	3.00083e-13	3.21989e-10	4.60654e-11	MF	TRPA1, CACNA1H
	GO:0005244	voltage-gated ion channel activity	1.14406e-10	1.22758e-07	1.31717e-08	MF	CACNA1H
	GO:0022832	voltage-gated channel activity	1.14406e-10	1.22758e-07	1.31717e-08	MF	CACNA1H
	GO:0001228	DNA-binding transcription activator activity, RNA polymerase II-specific	2.06067e-10	2.2111e-07	2.10887e-08	MF	SOX8
	GO:0001216	DNA-binding transcription activator activity	2.60602e-10	2.79626e-07	2.40029e-08	MF	SOX8
	GO:0022843	voltage-gated cation channel activity	7.42121e-10	7.96296e-07	6.21393e-08	MF	CACNA1H
	GO:0000978	RNA polymerase II cis-regulatory region sequence-specific DNA binding	1.59068e-09	1.7068e-06	1.22091e-07	MF
	GO:0015077	monovalent inorganic cation transmembrane transporter activity	4.89492e-09	5.25225e-06	3.46806e-07	MF
	GO:0004114	3',5'-cyclic-nucleotide phosphodiesterase activity	6.50591e-09	6.98084e-06	4.2802e-07	MF
	GO:0005267	potassium channel activity	1.77399e-08	1.90349e-05	1.08929e-06	MF
	GO:0015085	calcium ion transmembrane transporter activity	2.18572e-08	2.34528e-05	1.23831e-06	MF	CACNA1H, TRPA1
	GO:0004112	cyclic-nucleotide phosphodiesterase activity	2.28556e-08	2.4524e-05	1.23831e-06	MF
	GO:0019199	transmembrane receptor protein kinase activity	4.70686e-08	5.05047e-05	2.40848e-06	MF
	GO:0015079	potassium ion transmembrane transporter activity	8.47786e-08	9.09674e-05	4.10976e-06	MF
	GO:0001653	peptide receptor activity	1.19585e-07	0.000128315	5.50721e-06	MF
	GO:0005089	Rho guanyl-nucleotide exchange factor activity	2.44772e-07	0.000262641	1.07356e-05	MF
	GO:0005262	calcium channel activity	2.59759e-07	0.000278722	1.08751e-05	MF	CACNA1H, TRPA1
	GO:0008528	G protein-coupled peptide receptor activity	3.23077e-07	0.000346661	1.29379e-05	MF
	GO:0004714	transmembrane receptor protein tyrosine kinase activity	7.37995e-07	0.000791869	2.83222e-05	MF
	GO:0003779	actin binding	9.43388e-07	0.00101226	3.47564e-05	MF	MYLK
	GO:0005249	voltage-gated potassium channel activity	1.12991e-06	0.00121239	4.00272e-05	MF
	GO:0017046	peptide hormone binding	1.31322e-06	0.00140908	4.47979e-05	MF
	GO:0047555	3',5'-cyclic-GMP phosphodiesterase activity	2.3304e-06	0.00250052	7.66579e-05	MF
	GO:0042562	hormone binding	2.65496e-06	0.00284877	8.31355e-05	MF
	GO:0008081	phosphoric diester hydrolase activity	2.70784e-06	0.00290551	8.31355e-05	MF
	GO:0030020	extracellular matrix structural constituent conferring tensile strength	1.03604e-05	0.0111168	0.00029046	MF
	GO:0015276	ligand-gated ion channel activity	1.04068e-05	0.0111665	0.00029046	MF	TRPA1
	GO:0022834	ligand-gated channel activity	1.04068e-05	0.0111665	0.00029046	MF	TRPA1
	GO:0005516	calmodulin binding	1.28157e-05	0.0137513	0.000347175	MF	MYLK
	GO:0004713	protein tyrosine kinase activity	1.6886e-05	0.0181186	0.000444367	MF
	GO:0005201	extracellular matrix structural constituent	1.99887e-05	0.0214478	0.000511406	MF
	GO:0008066	glutamate receptor activity	2.14991e-05	0.0230685	0.000535184	MF
	GO:0017048	Rho GTPase binding	2.44618e-05	0.0262475	0.00059291	MF
	GO:0022824	transmitter-gated ion channel activity	2.58656e-05	0.0277538	0.00059559	MF
	GO:0022835	transmitter-gated channel activity	2.58656e-05	0.0277538	0.00059559	MF
	GO:0005085	guanyl-nucleotide exchange factor activity	3.6418e-05	0.0390765	0.000818119	MF
